# Supplementary material for: Robust Saliva-Based RNA Extraction-Free One-Step Nucleic Acid Amplification Test for Mass SARS-CoV-2 Monitoring
Source: Molecules. 2021 Oct 31;26(21):6617. doi: 10.3390/molecules26216617 (PMC8588466; doi:10.3390/molecules26216617)
Supplement: Supplementary file 1 [file molecules-26-06617-s001.zip]

Archive with 2 entries (2 files):
- Rajh 2021 Saliva - v5-supplement.pdf
- Rajh, Šket 2021 Table.xlsx
