# Supplementary material for: Robust Saliva-Based RNA Extraction-Free One-Step Nucleic Acid Amplification Test for Mass SARS-CoV-2 Monitoring
Source: Molecules. 2021 Oct 31;26(21):6617. doi: 10.3390/molecules26216617 (PMC8588466; doi:10.3390/molecules26216617)
Supplement: Supplementary file 1 [file molecules-26-06617-s001.zip › Rajh, Šket 2021 Table.xlsx]

## Sheet: Rayon-Fig4
	Diagnostic NPS test				S-2/20		LAMP-2/20
	RT-qPCR	RT-qPCR			RT-qPCR		RT-fLAMP
Id no.	Cq (E1)	Cq (RdRP)	Average Cq(E1), Cq(RdRP)		Cq (N1)		Tp (N2)
J032	15.7	19.6	17.65		36.6		0
J014	18.2	18.8	18.5		26.9		11.1
J049	18.5	20.3	19.4		0		0
C004	14.9	24	19.45		35.3		17.1
J077	18.9	20.9	19.9		32.5		0
J016	20.1	20.9	20.5		30.7		16.8
J072	19.6	21.6	20.6		0		0
J038	19.4	24.1	21.75		34.1		0
J034	19.4	24.2	21.8		0		0
J074	21	23.5	22.25		34.3		0
J009	17.7	26.9	22.3		32.6		0
J043	21.8	22.8	22.3		0		0
J018	22.2	23	22.6		0		0
J046	18.2	27.2	22.7		35		0
J060	18.9	28.2	23.55		0		0
J069	22.6	25.3	23.95		0		0
J076	23.5	25.8	24.65		34.7		0
J027	23	27.9	25.45		38		0
J041	23.3	28.7	26		0		0
J055	21.3	30.7	26		38.65		0
J068	25.4	28.3	26.85		32.6		0
C005	27.2	29.6	28.4		0		0
C006	28.3	31.9	30.1		0		0
J079	29.4	32.5	30.95		0		0
J021	30.8	32.8	31.8		35.6		0
J001	31.4	34.1	32.75		0		0
J035	29.2	37.6	33.4		0		0
J037	31.4	36.1	33.75		0		0
J042	35.1	38.2	36.65		0		0
J024	35.3	38.6	36.95		0		0
C003	0	0	0		0		0
J002	0	0	0		0		9.9
J003	0	0	0		0		10.4
J004	0	0	0		0		16.6
J005	0	0	0		0		16.8
J006	0	0	0		0		24.6
J007	0	0	0		0		0
J008	0	0	0		0		0
J010	0	0	0		0		0
J011	0	0	0		0		0
J012	0	0	0		0		0
J013	0	0	0		0		0
J015	0	0	0		0		0
J017	0	0	0		0		0
J019	0	0	0		0		0
J020	0	0	0		0		0
J022	0	0	0		0		0
J023	0	0	0		0		0
J025	0	0	0		0		0
J026	0	0	0		0		0
J028	0	0	0		0		0
J029	0	0	0		0		0
J030	0	0	0		0		0
J031	0	0	0		0		0
J033	0	0	0		0		0
J036	0	0	0		0		0
J039	0	0	0		0		0
J040	0	0	0		0		0
J044	0	0	0		0		0
J045	0	0	0		0		0
J047	0	0	0		0		0
J048	0	0	0		0		0
J050	0	0	0		0		0
J051	0	0	0		0		0
J052	0	0	0		0		0
J053	0	0	0		0		0
J054	0	0	0		0		0
J056	0	0	0		0		0
J057	0	0	0		0		0
J058	0	0	0		0		0
J059	0	0	0		0		0
J061	0	0	0		0		0
J062	0	0	0		0		0
J063	0	0	0		0		0
J064	0	0	0		0		0
J065	0	0	0		0		0
J066	0	0	0		34.5		0
J067	0	0	0		0		0
J070	0	0	0		0		0
J071	0	0	0		0		0
J073	0	0	0		0		0
J075	0	0	0		34.5		0
J078	0	0	0		0		0
J080	0	0	0		0		0
J081	0	0	0		0		0

## Sheet: Nylon-Fig4
	Diagnostic NPS test				S-2/20		LAMP-2/20
	RT-qPCR	RT-qPCR			RT-qPCR		RT-fLAMP
Id. no.	Cq (E1)	Cq (RdRP)	Average Cq(E1), Cq(RdRP)		Cq (N1)		Tp (N2)
J546	12.85	15.78	14.315		0		0
J254	13.02	16.27	14.645		23.84		8.525
J265	13.14	15.87	14.505		30.86		0
J186	13.37	15.33	14.35		32.54		0
J293	14.03	16.13	15.08		31.34		19.75
J238	14.13	17.18	15.655		34.2		11.72
J369	14.32	14.75	14.535		30.385		0
J354	14.36	14.65	14.505		26.741		11.32
J617	14.6	17.22	15.91		34.61		0
J559	14.71	16.23	15.47		23.19		8.105
J372	14.8	15.25	15.025		18.904		7.97
J566	14.95	17.74	16.345		24.41		9.26
J380	15.06	15.27	15.165		33.109		0
J600	15.37	18.58	16.975		36.48		0
J228	15.75	19.05	17.4		30.57		12.27
J619	15.87	19.73	17.8		37.75		0
J385	15.98	16.84	16.41		31.424		16.81
J498	16.23	20.87	18.55		28.4487		0
J524	16.51	20.77	18.64		0		0
J263	16.98	20.09	18.535		32.22		19.475
J234	17	20.36	18.68		23.82		10.935
B580	17.01	19.36	18.185		32.23		12.235
J268	17.07	19.06	18.065		34		0
J422	17.1	21.19	19.145		32.25		15.1
C021	17.29	19.6	18.445		33.55		0
J246	17.32	20.66	18.99		36.24		8.96
J636	17.35	21.42	19.385		27.66		12.13
J259	17.45	20.75	19.1		36.13		0
J555	17.61	19.79	18.7		36.51		12.705
B588	17.65	20.61	19.13		31.49		11.495
J517	17.74	21.1	19.42		34.5744		0
J357	17.76	18.22	17.99		0		0
J638	17.77	19.72	18.745		31.51		11.02
J499	17.79	21.91	19.85		30.4009		0
J197	17.91	20.23	19.07		26.37		10.125
J563	17.96	20.11	19.035		30.88		10.395
J631	18.05	21.44	19.745		22.88		9.815
J235	18.06	21.33	19.695		34.88		0
B598	18.08	20.5	19.29		34.21		0
J358	18.18	18.55	18.365		33.065		0
J407	18.49	19.64	19.065		27.85		12.96
J175	18.51	20.77	19.64		0		0
J427	18.54	22.65	20.595		34.46		0
J626	18.63	21.87	20.25		28.74		13.24
J211	18.66	20.33	19.495		37.51		0
J554	18.7	21.27	19.985		36.92		0
J549	18.87	21.43	20.15		34.76		0
J486	19.28	21.42	20.35		29.86		13.235
J383	19.3	20.42	19.86		31.537		13.94
J269	19.37	21.64	20.505		31.62		0
J587	19.39	20.89	20.14		29.69		10.93
C016	19.49	21.36	20.425		36.41		0
J425	19.74	23.46	21.6		35.55		0
J544	19.97	22.79	21.38		36.79		0
J578	20.33	22.09	21.21		0		0
J428	20.33	24.09	22.21		32.24		13.21
J472	20.35	22.66	21.505		35.58		0
J589	20.37	21.85	21.11		29.28		11.695
J608	20.41	23.59	22		37.81		0
C020	20.55	21.86	21.205		22.95		8.155
J275	20.56	22.99	21.775		37.42		0
J522	20.58	24.99	22.785		38.1877		0
J398	20.75	24.48	22.615		36.91		0
J591	20.91	22.13	21.52		35.6		0
J599	20.91	24.8	22.855		37.75		0
J310	21.07	23.49	22.28		31.5572		0
B579	21.07	24.09	22.58		38.9		0
J519	21.11	26.1	23.605		33.5027		0
J396	21.34	22.98	22.16		16.32		6.795
J648	21.43	24.9	23.165		32.68		0
J190	21.53	23.15	22.34		0		0
C009	21.58	24.92	23.25		0		0
J442	21.81	26.05	23.93		38.01		0
J537	22.27	25.63	23.95		38.52		0
J202	22.34	24.6	23.47		37.84		0
J496	22.41	26.99	24.7		31.1243		0
J166	22.87	25.14	24.005		0		0
B596	22.99	26.67	24.83		36.85		0
J466	23.11	25.62	24.365		35.2		0
J456	23.16	25.68	24.42		37.92		0
J289	23.25	25.85	24.55		33.44		13.41
J200	23.26	29.87	26.565		36.93		24.055
C012	23.38	25.88	24.63		32.97		13.425
J416	23.53	27.58	25.555		36.33		0
J520	23.63	27.66	25.645		31.7642		0
J361	23.79	25.3	24.545		32.508		13.71
J479	23.81	26.1	24.955		32.56		0
J309	23.83	26.77	25.3		24.3405		10.98
J395	24.16	28.6	26.38		31.31		13.45
J647	24.16	27.06	25.61		37.6		0
J473	24.24	26.56	25.4		29.55		11.415
B576	24.57	27.45	26.01		20.64		7.445
J302	24.64	27.65	26.145		32.74		/
J302	24.64	27.65	26.145		32.74		0
J535	24.65	27.97	26.31		34.4		0
J350	24.71	26.5	25.605		32.156		0
B582	24.86	28.23	26.545		33.57		11.495
J417	24.86	28.96	26.91		33.43		11.945
J257	25	29.04	27.02		0		11.74
J408	25	29.86	27.43		33.97		12.725
J419	25.03	30.01	27.52		29.56		12.66
J467	25.04	27.8	26.42		37.85		0
J286	25.54	27.96	26.75		0		0
J545	25.64	28.65	27.145		38.16		11.715
J198	25.84	28.07	26.955		32.21		0
J621	26.1	30.2	28.15		38.34		0
J476	26.13	28.44	27.285		31.74		0
J181	26.88	29.32	28.1		31.25		0
J423	26.94	31	28.97		38.93		0
J403	27.27	32.31	29.79		38.77		0
J607	27.41	31.91	29.66		37.49		0
J187	27.46	30.18	28.82		36.54		0
J364	27.49	29.46	28.475		0		0
J492	27.76	30.2	28.98		33.41		0
J381	27.91	30.03	28.97		34.544		0
J400	28.09	33.84	30.965		32.44		13.47
J355	28.24	30.42	29.33		0		10.28
J230	28.53	32.66	30.595		0		15.205
J253	28.95	32.97	30.96		26.95		9.485
J193	29	31.22	30.11		0		0
J506	29.14	30.97	30.055		0		0
J205	29.15	30.75	29.95		37.46		0
J232	29.33	33.71	31.52		37.28		0
J477	30.4	35.17	32.785		37.92		0
J174	30.51	33.66	32.085		28.56		0
J475	30.88	33.29	32.085		38.8		0
J494	30.9	34.14	32.52		31.6076		0
J384	31	33.86	32.43		29.911		12.49
J590	31.05	31.79	31.42		36.64		0
J463	31.06	34.71	32.885		34.74		0
C014	31.48	34.85	33.165		26.63		10.735
J560	31.57	37.78	34.675		31.45		15.065
J389	31.85	36.75	34.3		38.47		0
J201	32	34.23	33.115		36.38		0
J222	32.28	36.2	34.24		35.91		0
J322	32.6	38.1	35.35		30.1187		0
J340	32.69	36.12	34.405		0		12.425
J413	32.72	38.76	35.74		36.86		0
J455	32.98	36.97	34.975		0		0
J267	34.27	40.45	37.36		0		0
J216	35.82	38.9	37.36		0		0
J582	38.13	38.43	38.28		36.92		0
J165	0	0	0		33.43		0
J341	0	0	0		30.2278		0
J343	0	0	0		0		0
C018	0	0	0		36.83		0
J622	0	0	0		37.86		0
J462	0	0	0		0		0
J504	0	0	0		0		0
B585	0	0	0		0		0
C013	0	0	0		0		0
C015	0	0	0		0		0
C017	0	0	0		0		0
C022	0	0	0		0		0
C023	0	0	0		0		0
J162	0	0	0		0		0
J167	0	0	0		0		0
J170	0	0	0		0		0
J172	0	0	0		0		19.46
J176	0	0	0		0		0
J183	0	0	0		0		0
J189	0	0	0		0		0
J208	0	0	0		0		17.555
J212	0	0	0		0		0
J215	0	0	0		0		25.345
J320	0	0	0		0		0
J388	0	0	0		0		0
J401	0	0	0		0		0
J433	0	0	0		0		0
J491	0	0	0		0		0
J500	0	0	0		0		0
J509	0	0	0		0		0
J512	0	0	0		0		0
J514	0	0	0		0		0
J518	0	0	0		0		0
J525	0	0	0		0		0
J529	0	0	0		0		0
J532	0	0	0		0		19.365
J533	0	0	0		0		0
J538	0	0	0		0		16.655
J539	0	0	0		0		0
J541	0	0	0		0		0
J551	0	0	0		0		0
J557	0	0	0		0		0
J562	0	0	0		0		0
J565	0	0	0		0		0
B584	0	0	0		0		0
B600	0	0	0		0		16.635
C019	0	0	0		0		0
C027	0	0	0		0		0
J179	0	0	0		0		0
J204	0	0	0		0		0
J548	0	0	0		0		0
J570	0	0	0		0		0
J573	0	0	0		0		0
J575	0	0	0		0		18.86
J576	0	0	0		0		0
J580	0	0	0		0		0
J581	0	0	0		0		14.75
J592	0	0	0		0		0
J595	0	0	0		0		0
J598	0	0	0		0		0
J644	0	0	0		0		0
J646	0	0	0		0		0
J359	0	0	0		0		0
J370	0	0	0		0		0
J540	0	0	0		0		0
J163	0	0	0		0		0
J168	0	0	0		0		0
J169	0	0	0		0		0
J171	0	0	0		0		0
J173	0	0	0		0		0
J177	0	0	0		0		0
J178	0	0	0		0		0
J180	0	0	0		0		0
J182	0	0	0		0		0
J184	0	0	0		0		0
J185	0	0	0		0		0
J191	0	0	0		0		0
J199	0	0	0		0		0
J207	0	0	0		0		0
J209	0	0	0		0		0
J210	0	0	0		0		0
J213	0	0	0		0		0
J217	0	0	0		0		0
J218	0	0	0		0		0
J219	0	0	0		0		0
J221	0	0	0		0		0
J223	0	0	0		0		0
J224	0	0	0		0		0
J225	0	0	0		0		0
J226	0	0	0		0		13.32
J227	0	0	0		0		16.975
J229	0	0	0		0		0
J231	0	0	0		0		0
J233	0	0	0		0		0
J237	0	0	0		0		0
J239	0	0	0		0		12.56
J240	0	0	0		0		0
J241	0	0	0		0		0
J242	0	0	0		0		0
J243	0	0	0		0		0
J244	0	0	0		0		0
J245	0	0	0		0		0
J247	0	0	0		0		11.595
J248	0	0	0		0		0
J249	0	0	0		0		0
J250	0	0	0		0		0
J251	0	0	0		0		0
J252	0	0	0		0		0
J256	0	0	0		0		0
J258	0	0	0		0		0
J260	0	0	0		0		14.77
J261	0	0	0		0		0
J262	0	0	0		0		0
J266	0	0	0		0		0
J270	0	0	0		0		0
J271	0	0	0		0		0
J273	0	0	0		0		0
J276	0	0	0		0		0
J277	0	0	0		0		0
J278	0	0	0		0		0
J281	0	0	0		0		0
J282	0	0	0		0		0
J283	0	0	0		0		0
J284	0	0	0		0		0
J285	0	0	0		0		0
J287	0	0	0		0		0
J290	0	0	0		0		0
J291	0	0	0		0		0
J294	0	0	0		0		0
J296	0	0	0		0		0
J297	0	0	0		0		0
J298	0	0	0		0		0
J299	0	0	0		0		0
J300	0	0	0		0		/
J301	0	0	0		0		/
J303	0	0	0		0		/
J304	0	0	0		0		0
J305	0	0	0		0		0
J306	0	0	0		0		0
J307	0	0	0		0		0
J308	0	0	0		0		0
J311	0	0	0		0		0
J312	0	0	0		0		0
J313	0	0	0		0		0
J314	0	0	0		0		0
J317	0	0	0		0		0
J318	0	0	0		0		0
J319	0	0	0		0		0
J321	0	0	0		0		0
J323	0	0	0		0		0
J324	0	0	0		0		0
J325	0	0	0		0		0
J326	0	0	0		0		0
J327	0	0	0		0		0
J328	0	0	0		0		0
J329	0	0	0		0		0
J330	0	0	0		0		0
J331	0	0	0		0		0
J332	0	0	0		0		0
J333	0	0	0		0		0
J334	0	0	0		0		0
J335	0	0	0		0		0
J336	0	0	0		0		0
J337	0	0	0		0		0
J338	0	0	0		0		0
J339	0	0	0		0		0
J344	0	0	0		0		0
J346	0	0	0		0		0
J347	0	0	0		0		0
J348	0	0	0		0		0
J349	0	0	0		0		0
J351	0	0	0		0		0
J352	0	0	0		0		0
J353	0	0	0		0		0
J356	0	0	0		0		0
J360	0	0	0		0		0
J362	0	0	0		0		0
J363	0	0	0		0		0
J365	0	0	0		0		0
J366	0	0	0		0		0
J367	0	0	0		0		0
J368	0	0	0		0		0
J371	0	0	0		0		0
J373	0	0	0		0		0
J374	0	0	0		0		0
J375	0	0	0		0		0
J376	0	0	0		0		0
J377	0	0	0		0		0
J378	0	0	0		0		0
J379	0	0	0		0		0
J382	0	0	0		0		0
J386	0	0	0		0		0
J387	0	0	0		0		0
J390	0	0	0		0		0
J391	0	0	0		0		0
J392	0	0	0		0		0
J393	0	0	0		0		0
J394	0	0	0		0		0
J397	0	0	0		0		0
J399	0	0	0		0		0
J402	0	0	0		0		0
J404	0	0	0		0		0
J406	0	0	0		0		0
J409	0	0	0		0		0
J410	0	0	0		0		0
J411	0	0	0		0		0
J412	0	0	0		0		0
J414	0	0	0		0		0
J418	0	0	0		0		0
J424	0	0	0		0		0
J426	0	0	0		0		0
J429	0	0	0		0		0
J430	0	0	0		0		0
J432	0	0	0		0		0
J434	0	0	0		0		0
J435	0	0	0		0		0
J436	0	0	0		0		0
J437	0	0	0		0		0
J438	0	0	0		0		0
J439	0	0	0		0		0
J440	0	0	0		0		0
J441	0	0	0		0		0
J443	0	0	0		0		0
J444	0	0	0		0		0
J445	0	0	0		0		0
J446	0	0	0		0		0
J447	0	0	0		0		0
J447	0	0	0		0		0
J448	0	0	0		0		0
J450	0	0	0		0		0
J451	0	0	0		0		0
J452	0	0	0		0		0
J453	0	0	0		0		0
J457	0	0	0		0		0
J458	0	0	0		0		0
J460	0	0	0		0		0
J465	0	0	0		0		0
J468	0	0	0		0		0
J469	0	0	0		0		0
J470	0	0	0		0		0
J471	0	0	0		0		0
J474	0	0	0		0		0
J478	0	0	0		0		0
J480	0	0	0		0		0
J481	0	0	0		0		0
J482	0	0	0		0		0
J483	0	0	0		0		0
J484	0	0	0		0		0
J485	0	0	0		0		0
J487	0	0	0		0		0
J488	0	0	0		0		0
J489	0	0	0		0		0
J490	0	0	0		0		0
J493	0	0	0		0		0
J495	0	0	0		0		0
J503	0	0	0		0		0
J505	0	0	0		0		0
J508	0	0	0		0		0
J511	0	0	0		0		0
J513	0	0	0		0		0
J515	0	0	0		0		0
J516	0	0	0		0		0
J523	0	0	0		0		0
J526	0	0	0		0		0
J528	0	0	0		0		0
J530	0	0	0		0		0
J531	0	0	0		0		0
J536	0	0	0		0		0
J542	0	0	0		0		0
J543	0	0	0		0		0
J547	0	0	0		0		0
J550	0	0	0		0		0
J552	0	0	0		0		0
J553	0	0	0		0		0
J556	0	0	0		0		0
J564	0	0	0		0		0
B568	0	0	0		0		0
B569	0	0	0		0		0
B570	0	0	0		0		0
B571	0	0	0		0		0
B572	0	0	0		0		0
B573	0	0	0		0		0
B574	0	0	0		0		0
B575	0	0	0		0		0
B577	0	0	0		0		0
B578	0	0	0		0		0
B581	0	0	0		0		0
B583	0	0	0		0		0
B587	0	0	0		0		0
B589	0	0	0		0		0
B590	0	0	0		0		0
B591	0	0	0		0		0
B592	0	0	0		0		0
B594	0	0	0		0		0
B595	0	0	0		0		0
B597	0	0	0		0		0
B599	0	0	0		0		0
B601	0	0	0		0		0
B602	0	0	0		0		0
B603	0	0	0		0		0
B604	0	0	0		0		0
B605	0	0	0		0		0
C007	0	0	0		0		0
C008	0	0	0		0		0
C010	0	0	0		0		0
C011	0	0	0		0		0
C024	0	0	0		0		0
C025	0	0	0		0		0
C026	0	0	0		0		0
J164	0	0	0		0		0
J214	0	0	0		0		0
J264	0	0	0		0		0
J300	0	0	0		0		0
J301	0	0	0		0		0
J303	0	0	0		0		0
J459	0	0	0		0		0
J464	0	0	0		0		0
J568	0	0	0		0		0
J569	0	0	0		0		0
J571	0	0	0		0		0
J572	0	0	0		0		0
J574	0	0	0		0		0
J577	0	0	0		0		0
J579	0	0	0		0		0
J583	0	0	0		0		0
J585	0	0	0		0		0
J588	0	0	0		0		0
J593	0	0	0		0		0
J594	0	0	0		0		0
J596	0	0	0		0		0
J601	0	0	0		0		0
J602	0	0	0		0		0
J603	0	0	0		0		0
J605	0	0	0		0		0
J609	0	0	0		0		0
J610	0	0	0		0		0
J611	0	0	0		0		0
J612	0	0	0		0		0
J613	0	0	0		0		0
J614	0	0	0		0		0
J618	0	0	0		0		0
J620	0	0	0		0		0
J623	0	0	0		0		0
J624	0	0	0		0		0
J625	0	0	0		0		0
J627	0	0	0		0		0
J628	0	0	0		0		0
J629	0	0	0		0		0
J630	0	0	0		0		0
J632	0	0	0		0		0
J633	0	0	0		0		0
J634	0	0	0		0		0
J637	0	0	0		0		0
J639	0	0	0		0		0
J640	0	0	0		0		0
J641	0	0	0		0		0
J643	0	0	0		0		0
J645	0	0	0		0		0

## Sheet: Passive-Fig4-LAMP
	Diagnostic NPS test					S-2/20			LAMP-2/20			LAMP-5/15	LAMP-5/15
	RT-qPCR	RT-qPCR				RT-qPCR			RT-fLAMP			RT-fLAMP	RT-fLAMP
Id. no.	Cq (E1)	Cq (RdRP)	Average Cq(E1), Cq(RdRP)			Cq (N1)			Tp (N2)			Tp (E1)	Tp (N2)
K-252	12.11	14.29	13.2	pos		23.48	pos		10.815	pos		9.97	8.17	pos
K-065	13.39	14.526	13.958	pos		16.5	pos		6.94	pos		7.355	6.19	pos
K-260	13.42	15.36	14.39	pos		30.61	pos		0	neg		0	12.525	pos
K-064	15.56	16.576	16.068	pos		24.78	pos		9.59	pos		12.305	9.275	pos
K-035	12.56	20	16.28	pos		22.59	pos		9.215	pos		9.765	8.505	pos
K-067	14.525	18.55	16.5375	pos		23.76	pos		0	neg		10.15	8.965	pos
K-032	13.22	20.07	16.645	pos		24.69	pos		9.005	pos		9.435	8.555	pos
K-072	16.44	18	17.22	pos		27.87	pos		14.66	pos		10.765	8.68	pos
K-292	15.87	18.59	17.23	pos		30.32	pos		12.215	pos		11.625	9.24	pos
K-076	16.66	18.109	17.3845	pos		22.79	pos		9.635	pos		9.775	8.65	pos
K-090	15.87	18.92	17.395	pos		18.29	pos		8.23	pos		0	0	neg
K-091	15.87	18.92	17.395	pos		32.91	pos		0	neg		7.25	6.53	pos
K-057	15.94	19.24	17.59	pos		35.27	pos		11.9	pos		0	11.2	pos
K-004	14.99	22.15	18.57	pos		34.6	pos		14.945	pos		11.36	8.72	pos
K-024	16.66	20.55	18.605	pos		36.98	pos		0	neg		12.81	14.56	pos
K-116	17.67	20.04	18.855	pos		20.33	pos		9.945	pos		9.56	7.75	pos
K-059	16.84	20.89	18.865	pos		35.37	pos		0	neg		0	0	neg
K-062	18.54	19.694	19.117	pos		25.79	pos		8.65	pos		18.3	9.54	pos
K-122	17.77	20.62	19.195	pos		23.71	pos		10.53	pos		9.81	8.315	pos
K-291	17.71	21.39	19.55	pos		28.6	pos		11.74	pos		10.56	10.115	pos
K-281	17.92	21.32	19.62	pos		16.7	pos		8.545	pos		7.2	6.3	pos
K-073	18.949	20.515	19.732	pos		30.55	pos		13.99	pos		16.98	14.54	pos
K-016	16.57	23.18	19.875	pos		35.73	pos		0	neg		15.39	0	pos
K-105	18.14	21.99	20.065	pos		28.73	pos		11.315	pos		0	9.985	pos
K-075	19.349	21.274	20.3115	pos		27.86	pos		12.275	pos		12.1	10.85	pos
K-286	18.99	22.6	20.795	pos		22.63	pos		11.015	pos		9.92	8.13	pos
K-049	18.17	23.44	20.805	pos		27.85	pos		9.72	pos		14.69	12.78	pos
K-280	19.6	22.28	20.94	pos		24.89	pos		11.69	pos		9.205	8.335	pos
K-107	18.88	23.02	20.95	pos		33.91	pos		0	neg		0	0	neg
K-092	19.28	22.75	21.015	pos		28.23	pos		0	neg		15.34	10.795	pos
K-074	20.25	21.828	21.039	pos		26.93	pos		11.105	pos		12.78	10.235	pos
K-052	18.75	23.95	21.35	pos		0	neg		0	neg		0	16.32	pos
K-058	19.66	23.48	21.57	pos		27.9	pos		9.795	pos		0	0	neg
K-108	19.58	23.79	21.685	pos		33.78	pos		0	neg		0	16.71	pos
K-106	19.9	23.52	21.71	pos		25.45	pos		15.18	pos		22.74	12.875	pos
K-117	20.55	23.34	21.945	pos		24.82	pos		11.345	pos		13.635	8.67	pos
K-094	20.3	24.13	22.215	pos		26.39	pos		10.365	pos		10.06	8.62	pos
K-069	21.417	23.116	22.2665	pos		20.05	pos		10.055	pos		8.435	7.145	pos
K-061	21.66	22.969	22.3145	pos		34.37	pos		10.72	pos		0	0	pos
K-020	20.47	24.47	22.47	pos		25.28	pos		11.325	pos		9.835	8.78	pos
K-086	20.87	24.15	22.51	pos		17.27	pos		9.235	pos		8.295	7.56	pos
K-103	20.85	24.57	22.71	pos		36.49	pos		0	neg		0	0	neg
K-113	21.03	24.46	22.745	pos		28.89	pos		0	neg		0	0	neg
K-048	20.06	25.44	22.75	pos		22.96	pos		8.72	pos		12.94	8.675	pos
K-071	22.468	23.621	23.0445	pos		32.37	pos		0	neg		0	11.13	pos
K-037	19.34	26.87	23.105	pos		32.41	pos		13.73	pos		15.925	0	pos
K-051	20.66	25.73	23.195	pos		34.57	pos		11.22	pos		11.31	0	pos
K-054	20.43	26.17	23.3	pos		28.75	pos		10.555	pos		13.66	10.29	pos
K-005	19.66	26.98	23.32	pos		33.19	pos		13.465	pos		12.63	11.13	pos
K-015	20.09	26.79	23.44	pos		36.21	pos		0	neg		0	0	neg
K-095	21.74	25.56	23.65	pos		24.88	pos		9.85	pos		9.8	8.365	pos
K-056	20.79	26.76	23.775	pos		0	neg		0	neg		15.72	0	pos
K-259	21.75	25.94	23.845	pos		26.72	pos		0	neg		11.145	9.205	pos
K-039	19.68	28.11	23.895	pos		35.68	pos		0	neg		0	0	neg
K-047	21.22	26.78	24	pos		25.5	pos		9.47	pos		10.605	9.92	pos
K-102	22.11	25.99	24.05	pos		26.94	pos		11.76	pos		13.08	9.15	pos
K-050	21.17	27.23	24.2	pos		22.54	pos		8.125	pos		9.185	7.65	8.4175
K-053	21.54	27.17	24.355	pos		31.83	pos		12.13	pos		0	13.17	pos
K-111	22.2	26.58	24.39	pos		24.69	pos		11.85	pos		13.63	9.995	pos
K-022	22.61	26.28	24.445	pos		31.64	pos		0	neg		0	12.58	pos
K-120	22.91	25.98	24.445	pos		27.8	pos		12.835	pos		14.625	10.26	pos
K-298	22.52	26.66	24.59	pos		23.46	pos		9.755	pos		10.37	8.295	pos
K-041	20.47	28.81	24.64	pos		28.57	pos		11.635	pos		13.05	11.225	pos
K-089	22.48	27.01	24.745	pos		28.73	pos		0	neg		/	/	/
K-027	23.1	27.03	25.065	pos		0	neg		0	neg		0	13.02	pos
K-273	22.97	27.21	25.09	pos		23.52	pos		0	neg		10.63	9.055	pos
K-104	34.04	16.37	25.205	pos		32.87	pos		0	neg		0	0	neg
K-078	24.46	26.327	25.3935	pos		26.87	pos		12.19	pos		12.255	10.49	pos
K-012	22.11	29.39	25.75	pos		31.51	pos		0	neg		12.005	13.96	pos
K-042	21.68	30.36	26.02	pos		32.89	pos		13.375	pos		0	0	pos
K-068	25.6	26.955	26.2775	pos		35.55	pos		12.655	pos		12.31	0	pos
K-088	24.31	28.66	26.485	pos		26.91	pos		15.48	pos		0	15.02	pos
K-114	24.84	28.65	26.745	pos		22.56	pos		9.99	pos		8.94	7.77	pos
K-246	25.46	29.43	27.445	pos		26.9	pos		10.925	pos		10.625	9.435	pos
K-267	25.85	29.66	27.755	pos		30.74	pos		0	neg		12.89	0	pos
K-110	24.89	30.97	27.93	pos		28.35	pos		11.75	pos		14.055	10.05	pos
K-009	24.38	32.15	28.265	pos		36.22	pos		0	neg		0	0	neg
K-077	27.559	29.124	28.3415	pos		27.96	pos		11.73	pos		13.73	12.165	pos
K-287	26.09	31.22	28.655	pos		28.75	pos		14.14	pos		14.18	12.995	pos
K-093	26.49	31.6	29.045	pos		29.22	pos		0	neg		14.18	10.645	pos
K-251	27.6	30.58	29.09	pos		30.91	pos		0	neg		0	20.15	pos
K-079	28.927	29.726	29.3265	pos		33.96	pos		0	neg		0	14.53	pos
K-253	27.55	31.27	29.41	pos		28.29	pos		0	neg		15.35	10.1	pos
K-265	27.41	31.54	29.475	pos		27.88	pos		14.24	pos		11.45	10.99	pos
K-083	27.97	32	29.985	pos		29.32	pos		0	neg		0	0	neg
K-097	27.69	33.33	30.51	pos		35.94	pos		0	neg		0	0	neg
K-098	28.81	32.54	30.675	pos		29.63	pos		0	neg		13.84	11.55	pos
K-046	28.02	34.01	31.015	pos		31.44	pos		13.59	pos		15.47	14.55	pos
K-283	29.29	32.74	31.015	pos		29.45	pos		12.95	pos		11.86	10.76	pos
K-293	28.98	33.26	31.12	pos		19.93	pos		9.745	pos		8.055	6.805	pos
K-115	29.41	33.08	31.245	pos		31.83	pos		0	neg		15.17	0	pos
K-119	29.48	33.38	31.43	pos		0	neg		15.185	pos		14.28	0	pos
K-013	27.64	35.43	31.535	pos		23.81	pos		9.96	pos		10.345	8.315	pos
K-066	30.908	32.864	31.886	pos		35.09	pos		0	neg		0	0	neg
K-080	30.3	34.11	32.205	pos		27.94	pos		0	neg		13.6	13.285	pos
K-063	31.49	33.111	32.3005	pos		38.4	pos		0	neg		0	0	neg
K-256	31.09	33.84	32.465	pos		25.99	pos		12.465	pos		11.775	9.855	pos
K-087	28.04	37.08	32.56	pos		21.56	pos		11.97	pos		11.18	10.46	pos
K-085	30.26	34.86	32.56	pos		0	neg		14.815	pos		12.01	12.15	pos
K-255	30.69	34.46	32.575	pos		29.64	pos		11.265	pos		0	10.935	pos
K-270	33.7	34.35	34.025	pos		26.56	pos		0	neg		12.125	9.3	pos
K-096	32.97	35.26	34.115	pos		37.41	pos		0	neg		16.88	0	pos
K-034	32.99	37.32	35.155	pos		30.3	pos		11.825	pos		0	0	neg
K-247	35.19	37	36.095	pos		34.44	pos		0	neg		0	0	neg
NEG
K-125	0	0	0	neg		0	neg		0	neg
K-126	0	0	0	neg		0	neg		0	neg
K-127	0	0	0	neg		0	neg		0	neg
K-128	0	0	0	neg		0	neg		0	neg
K-130	0	0	0	neg		0	neg		0	neg
K-131	0	0	0	neg		0	neg		0	neg
K-133	0	0	0	neg		0	neg		0	neg
K-134	0	0	0	neg		0	neg		0	neg
K-136	0	0	0	neg		0	neg		0	neg
K-137	0	0	0	neg		0	neg		0	neg
K-139	0	0	0	neg		0	neg		0	neg
K-141	0	0	0	neg		0	neg		0	neg
K-142	0	0	0	neg		0	neg		15.67	pos
K-143	0	0	0	neg		0	neg		0	neg
K-144	0	0	0	neg		0	neg		0	neg
K-145	0	0	0	neg		0	neg		0	neg
K-147	0	0	0	neg		0	neg		0	neg
K-148	0	0	0	neg		0	neg		0	neg
K-149	0	0	0	neg		0	neg		0	neg
K-150	0	0	0	neg		0	neg		0	neg
K-151	0	0	0	neg		0	neg		0	neg
K-152	0	0	0	neg		0	neg		0	neg
K-153	0	0	0	neg		0	neg		0	neg
K-154	0	0	0	neg		0	neg		0	neg
K-156	0	0	0	neg		0	neg		0	neg
K-157	0	0	0	neg		0	neg		0	neg
K-158	0	0	0	neg		0	neg		0	neg
K-159	0	0	0	neg		0	neg		0	neg
K-160	0	0	0	neg		0	neg		0	neg
K-161	0	0	0	neg		0	neg		0	neg
K-162	0	0	0	neg		0	neg		0	neg
K-163	0	0	0	neg		0	neg		0	neg
K-164	0	0	0	neg		0	neg		0	neg
K-165	0	0	0	neg		0	neg		0	neg
K-166	0	0	0	neg		0	neg		0	neg
K-167	0	0	0	neg		0	neg		0	neg
K-168	0	0	0	neg		0	neg		0	neg
K-169	0	0	0	neg		0	neg		0	neg
K-170	0	0	0	neg		0	neg		0	neg
K-171	0	0	0	neg		0	neg		0	neg
K-172	0	0	0	neg		0	neg		0	neg
K-173	0	0	0	neg		0	neg		0	neg
K-175	0	0	0	neg		0	neg		0	neg
K-176	0	0	0	neg		0	neg		0	neg
K-177	0	0	0	neg		0	neg		0	neg
K-178	0	0	0	neg		0	neg		0	neg
K-179	0	0	0	neg		0	neg		0	neg
K-181	0	0	0	neg		0	neg		0	neg
K-182	0	0	0	neg		0	neg		0	neg
K-183	0	0	0	neg		0	neg		0	neg
K-228	0	0	0	neg		0	neg		0	neg
K-231	0	0	0	neg		0	neg		0	neg
K-238	0	0	0	neg		0	neg		0	neg
K-276	0	0	0	neg		0	neg		0	neg
K-282	0	0	0	neg		0	neg		0	neg
K-288	0	0	0	neg		0	neg		0	neg
K-295	0	0	0	neg		0	neg		0	neg
K-302	0	0	0	neg		0	neg		0	neg
K-350	0	0	0	neg		/	/		/	/
K-351	0	0	0	neg		/	/		/	/
K-352	0	0	0	neg		0	neg		/	/
K-353	0	0	0	neg		0	neg		/	/
K-354	0	0	0	neg		0	neg		/	/
K-355	0	0	0	neg		0	neg		/	/
K-356	0	0	0	neg		0	neg		/	/
K-357	0	0	0	neg		0	neg		/	/
K-358	0	0	0	neg		0	neg		/	/
K-359	0	0	0	neg		0	neg		/	/
K-360	0	0	0	neg		0	neg		/	/
K-361	0	0	0	neg		0	neg		/	/
K-362	0	0	0	neg		0	neg		/	/
K-363	0	0	0	neg		0	neg		/	/
K-364	0	0	0	neg		0	neg		/	/
K-365	0	0	0	neg		0	neg		/	/
K-366	0	0	0	neg		0	neg		/	/
K-367	0	0	0	neg		0	neg		/	/
K-368	0	0	0	neg		0	neg		/	/
K-369	0	0	0	neg		0	neg		/	/
K-370	0	0	0	neg		0	neg		/	/
K-371	0	0	0	neg		0	neg		/	/
K-372	0	0	0	neg		0	neg		/	/
K-373	0	0	0	neg		0	neg		/	/
K-374	0	0	0	neg		0	neg		/	/
K-375	0	0	0	neg		0	neg		/	/
K-376	0	0	0	neg		0	neg		/	/
K-377	0	0	0	neg		0	neg		/	/
K-378	0	0	0	neg		0	neg		/	/
K-379	0	0	0	neg		0	neg		/	/
K-380	0	0	0	neg		/	/		/	/
K-381	0	0	0	neg		/	/		/	/
K-382	0	0	0	neg		/	/		/	/
K-383	0	0	0	neg		/	/		/	/
K-384	0	0	0	neg		/	/		/	/
K-385	0	0	0	neg		/	/		/	/
K-386	0	0	0	neg		/	/		/	/
K-387	0	0	0	neg		/	/		/	/
K-388	0	0	0	neg		/	/		/	/
K-389	0	0	0	neg		/	/		/	/
K-390	0	0	0	neg		/	/		/	/
K-391	0	0	0	neg		/	/		/	/

## Sheet: Passive-Fig5-RT-PCR
			no (false negative)	0			5			7	10		5						2					4		Supplemental Fig 3
			no (positive)	104			99			97	94		96						99					98
						Singleplex			Multiplex						Multiplex						Singleplex						Multiplex			Multiplex
	Diagnostic NPS test					S-2/20			M-5/20	M-5/20	M-5/20				M-2.5/10	M-2.5/10	M-2.5/10				S-5/15	S-5/15					M-2.5/10	M-2.5/10		M-2.5/10	M-2.5/10
	RT-qPCR	RT-qPCR				RT-qPCR			RT-qPCR	RT-qPCR	RT-qPCR	RT-qPCR			RT-qPCR	RT-qPCR	RT-qPCR	RT-qPCR			RT-qPCR	RT-qPCR					RT-qPCR	RT-qPCR		RT-qPCR	RT-qPCR
	Cq (E1)	Cq (RdRP)	Average Cq(E1), Cq(RdRP)			Cq (N1)			Cq (RNaP)	Cq (N1)	Cq (N2)	Average Cq(N1), Cq(N2)			Cq (RNaP)	Cq (N1)	Cq (N2)	Average Cq(N1), Cq(N2)			Cq (N1)	Cq (N2)	Average Cq(N1), Cq(N2)				Cq (N1)	Cq (N2)		Cq (E1)	Cq (N2)
K-252	12.11	14.29	13.2	pos		23.48	pos		25.94	24	21.8	22.9	pos		24.53	23.32	21.5	22.41	pos		26.5303	28.8125	27.6714	pos		K-252	24.9	23.6	pos	25.5	23.7	pos
K-065	13.39	14.526	13.958	pos		16.5	pos		32.77	17.5	17.6	17.55	pos		31.96	16.54	15.47	16.005	pos		21.2103	23.3413	22.2758	pos		K-065	18.5	17.5	pos	18.7	17.6	pos
K-260	13.42	15.36	14.39	pos		30.61	pos		22.34	31.58	28.4	29.99	pos		22.48	30.79	27.19	28.99	pos		40.2853	40.0284	40.1568	pos		K-260	37.68	36.8	pos	36.22	36.48	pos
K-064	15.56	16.576	16.068	pos		24.78	pos		25.32	27.56	27.9	27.73	pos		23.92	26.87	26.23	26.55	pos		33.0894	34.7036	33.8965	pos		K-064	29.5	28.5	pos	30.5	29.3	pos
K-035	12.56	20	16.28	pos		22.59	pos		26.98	24.43	24.6	24.515	pos		25.86	23.68	22.42	23.05	pos		27.621	29.704	28.6625	pos		K-035	23.7	22.3	pos	23.5	22.6	pos
K-067	14.525	18.55	16.5375	pos		23.76	pos		28.31	35.69	36.6	36.145	pos		25.34		35.84	35.84	pos		28.1536	30.571	29.3623	pos		K-067	27.1	37.75	pos	36.69	36.74	pos
K-032	13.22	20.07	16.645	pos		24.69	pos		27.61	24.99	25.3	25.145	pos		27.99	25.72	24.72	25.22	pos		29.9611	31.4107	30.6859	pos		K-032	28	26.6	pos	26.6	25.7	pos
K-072	16.44	18	17.22	pos		27.87	pos		29.7	29.37	29.5	29.435	pos		29.15	28.6	27.58	28.09	pos		31.4875	33.727	32.6072	pos		K-072	29	27.6	pos	27.4	26.9	pos
K-292	15.87	18.59	17.23	pos		30.32	pos		28.42	30.77	28.6	29.685	pos		26.8	29.34	27.51	28.425	pos		34.1749	37.0456	35.6103	pos		K-292	31	29.9	pos	30	29.7	pos
K-076	16.66	18.109	17.3845	pos		22.79	pos		24.7	24.71	24.6	24.655	pos		23.85	23.94	22.69	23.315	pos		29.4196	31.4094	30.4145	pos		K-076	25.8	24.5	pos	26.6	24.7	pos
K-090	15.87	18.92	17.395	pos		18.29	pos		27.7		39.5	39.5	pos		27.45	36.36	34.61	35.485	pos		41.1808	42.561	41.8709	pos		K-090	30.48	29.43	pos	30.31	29.38	pos
K-091	15.87	18.92	17.395	pos		32.91	pos		23.08	18.87	18.9	18.885	pos		22.76	18.25	17.24	17.745	pos		23.0335	24.5405	23.787	pos		K-091	/	/	/	/	/	/
K-057	15.94	19.24	17.59	pos		35.27	pos		32.66	35.59	35.9	35.745	pos		31.75		36.51	36.51	pos			41.7979	41.7979	pos		K-057	/	/	/	/	/	/
K-004	14.99	22.15	18.57	pos		34.6	pos		28.56	28.61	28.6	28.605	pos		26.7	26.58	25.5	26.04	pos		32.6792	34.6109	33.645	pos		K-004	/	/	/	/	/	/
K-024	16.66	20.55	18.605	pos		36.98	pos		26.34	36.6		36.6	pos		25.45				neg			42.5912	42.5912	pos		K-024	/	/	/	/	/	/
K-116	17.67	20.04	18.855	pos		20.33	pos		26.47	26.6	26.7	26.65	pos		26.3	26.51	25.59	26.05	pos		25.7575	27.5479	26.6527	pos		K-116	22.8	21.7	pos	22.8	22	pos
K-059	16.84	20.89	18.865	pos		35.37	pos		28.44	36.44	38.2	37.32	pos		27.35	34.9	33.99	34.445	pos		41.2976		41.2976	pos		K-059		38.17	pos		37.9	pos
K-062	18.54	19.694	19.117	pos		25.79	pos		24.51	27.96	28.5	28.23	pos		22.52	26.75	25.51	26.13	pos		33.4666	36.0655	34.7661	pos		K-062	30.7	29.6	pos	29.9	29.3	pos
K-122	17.77	20.62	19.195	pos		23.71	pos		30.63	25	34.3	29.65	pos		29.76	33.89	32.2	33.045	pos		28.7505	30.5376	29.6441	pos		K-122	/	/	/	/	/	/
K-291	17.71	21.39	19.55	pos		28.6	pos		25.45	28.47	21.8	25.135	pos		23.67	27.46	21.9	24.68	pos		32.8453	36.031	34.4382	pos		K-291	28.3	27.4	pos	30.8	29.7	pos
K-281	17.92	21.32	19.62	pos		16.7	pos		25.88	17.8	15.7	16.75	pos		27.73	16.84	14.53	15.685	pos		23.7043	25.3921	24.5482	pos		K-281	18.3	16.8	pos	18.6	17.3	pos
K-073	18.949	20.515	19.732	pos		30.55	pos		28.35	35.67	36.7	36.185	pos		27.3	33.99	32.92	33.455	pos		37.164	40.1619	38.6629	pos		K-073	35.7	22.9	pos	32.6	35.6	pos
K-016	16.57	23.18	19.875	pos		35.73	pos		27.45	35.72	37.2	36.46	pos		26.8	34.51	33.3	33.905	pos		40.3704	40.8726	40.6215	pos		K-016	/	/	/	/	/	/
K-105	18.14	21.99	20.065	pos		28.73	pos		27.64	30.85	31.3	31.075	pos		26.97	30.51	29.36	29.935	pos		35.4192	37.0285	36.2238	pos		K-105	32.6	31	pos	32.6	31.8	pos
K-075	19.349	21.274	20.3115	pos		27.86	pos		25.43	28.38	28.6	28.49	pos		24.68	27.77	26.7	27.235	pos		32.5709	34.7295	33.6502	pos		K-075	29.7	28.8	pos	29.5	28.8	pos
K-286	18.99	22.6	20.795	pos		22.63	pos		24.17	23.5	21.6	22.55	pos		21.88	22.18	20.3	21.24	pos		26.3049	28.7016	27.5032	pos		K-286	25.51	24.4	pos	24.6	24	pos
K-049	18.17	23.44	20.805	pos		27.85	pos		24.77	29.68	30.9	30.29	pos		23.92	29.64	28.69	29.165	pos		34.3608	36.3936	35.3772	pos		K-049	22.4	32.2	pos	31.6	31.9	pos
K-280	19.6	22.28	20.94	pos		24.89	pos		29.39	26.91	24.8	25.855	pos		27.91	25.5	23.48	24.49	pos		31.2726	33.2323	32.2524	pos		K-280	27.9	27.4	pos	26.7	26.9	pos
K-107	18.88	23.02	20.95	pos		33.91	pos		30.39	36.78	38.3	37.54	pos		28.56	34.39	32.99	33.69	pos		38.1592	41.293	39.7261	pos		K-107	/	/	/	/	/	/
K-092	19.28	22.75	21.015	pos		28.23	pos		25.75	28.73	28.9	28.815	pos		25.28	27.9	26.82	27.36	pos		32.9565	34.1841	33.5703	pos		K-092	39.25	37.48	pos	34.73	36.57	pos
K-074	20.25	21.828	21.039	pos		26.93	pos		29.39	28.34	28.4	28.37	pos		28.7	28.22	26.76	27.49	pos		32.687	34.9735	33.8302	pos		K-074	28.7	27.6	pos	28.3	27.8	pos
K-052	18.75	23.95	21.35	pos			neg		34.52	37.27	37.1	37.185	pos		32.65	35.76	35.78	35.77	pos		38.2367	40.084	39.1604	pos		K-052	/	/	/	/	/	/
K-058	19.66	23.48	21.57	pos		27.9	pos		30.3	35.76		35.76	pos		29.4	35.97	36.51	36.24	pos		39.274	41.7183	40.4961	pos		K-058	38.5	37.6	pos	36.5	38.4	pos
K-108	19.58	23.79	21.685	pos		33.78	pos		33.98	32.79	33.3	33.045	pos		30.79	31.72	31.86	31.79	pos		41.6563		41.6563	pos		K-108	33.8	32.8	pos	34.4	31.9	pos
K-106	19.9	23.52	21.71	pos		25.45	pos		28.53	28.48	28.7	28.59	pos		27.9	27.81	26.93	27.37	pos		33.4978	34.7407	34.1193	pos		K-106	30.3	30.2	pos	29.5	29.8	pos
K-117	20.55	23.34	21.945	pos		24.82	pos		/	/	/	/	/		/	/	/	/	/		29.6761	31.6059	30.641	pos		K-117	27.3	26	pos	27.5	26.6	pos
K-094	20.3	24.13	22.215	pos		26.39	pos		26.68	26.84	27	26.92	pos		25.97	26.37	25.37	25.87	pos		30.7792	32.0847	31.4319	pos		K-094	28.4	27.6	pos	28.3	27.2	pos
K-069	21.417	23.116	22.2665	pos		20.05	pos		23.81	21.35	21.3	21.325	pos		23.12	20.84	19.67	20.255	pos		23.3482	25.6699	24.509	pos		K-069	21.8	20.8	pos	32.6	21	pos
K-061	21.66	22.969	22.3145	pos		34.37	pos		25.47	35.39	36.5	35.945	pos		26.18	35.47	34.85	35.16	pos		39.6176		39.6176	pos		K-061	/	/	/	/	/	/
K-020	20.47	24.47	22.47	pos		25.28	pos		25.78	25.93	26.3	26.115	pos		24.77	25.46	24.62	25.04	pos		30.2129	32.1905	31.2017	pos		K-020	27.6	26.5	pos	26.6	26.3	pos
K-086	20.87	24.15	22.51	pos		17.27	pos		22.42	19.65	19.7	19.675	pos		22.31	20.12	18.64	19.38	pos		27.5511	28.9487	28.2499	pos		K-086	25	24	pos	24.7	23.7	pos
K-103	20.85	24.57	22.71	pos		36.49	pos		27.91	35.47	36	35.735	pos		27.74	34.64	32.96	33.8	pos		40.9008	41.9499	41.4254	pos		K-103	35.8	30.66	pos	32.68	31.14	pos
K-113	21.03	24.46	22.745	pos		28.89	pos		24.51	24.19	24.4	24.295	pos		23.49	23.6	22.72	23.16	pos		36.4845	37.3727	36.9286	pos		K-113	31.8	33.81	pos	33.83	33.23	pos
K-048	20.06	25.44	22.75	pos		22.96	pos		26.66	24.56	24.6	24.58	pos		26.03	24.38	23.32	23.85	pos		29.7171	31.128	30.4226	pos		K-048	27.5	26.6	pos	26.7	26.4	pos
K-071	22.468	23.621	23.0445	pos		32.37	pos		24.37	32.63	34.6	33.615	pos		23.37	31	30.21	30.605	pos		35.7887	37.9016	36.8452	pos		K-071	33.7	29.91	pos	30.13	28.96	pos
K-037	19.34	26.87	23.105	pos		32.41	pos		26.65	35.61		35.61	pos		26.17	36.6	34.29	35.445	pos					neg		K-037		36.5	pos	33	35.3	pos
K-051	20.66	25.73	23.195	pos		34.57	pos		29.7	33.84	33.9	33.87	pos		29.44	34.84	35.67	35.255	pos		39.245	40.155	39.7	pos		K-051	38.3	34.8	pos	34.5	34.8	pos
K-054	20.43	26.17	23.3	pos		28.75	pos		28.88	29.62	29.9	29.76	pos		26.65	28.64	27.52	28.08	pos		33.5847	34.9062	34.2454	pos		K-054	30	28.9	pos	28.8	29.5	pos
K-005	19.66	26.98	23.32	pos		33.19	pos		23.64	32.33	33.5	32.915	pos		22.98	31.93	30.96	31.445	pos		36.1855	37.8365	37.011	pos		K-005	33.7	32.8	pos	31	31.5	pos
K-015	20.09	26.79	23.44	pos		36.21	pos		26.88				neg		24.86	37.89		37.89	pos			41.1419	41.1419	pos		K-015		36.89	pos	35.55	35.24	pos
K-095	21.74	25.56	23.65	pos		24.88	pos		25.88	26.63	26.7	26.665	pos		25.42	26.32	25.38	25.85	pos		30.741	31.7956	31.2683	pos		K-095	27.6	26.6	pos	29	27.9	pos
K-056	20.79	26.76	23.775	pos			neg		32.36				neg		29.76	35.44	34.4	34.92	pos			41.8039	41.8039	pos		K-056		34.8	pos	36.45	34.36	pos
K-259	21.75	25.94	23.845	pos		26.72	pos		25.93	27.77	24.9	26.335	pos		24.75	26.57	23.7	25.135	pos		33.177	35.0839	34.1304	pos		K-259	/	/	/	/	/	/
K-039	19.68	28.11	23.895	pos		35.68	pos		29.76	36.16	35.4	35.78	pos		27.46	33.52	33.35	33.435	pos		37.8626		37.8626	pos		K-039	37.23	35.6	pos	37.7	38.13	pos
K-047	21.22	26.78	24	pos		25.5	pos		25.95	26.48	26.6	26.54	pos		25.76	26.45	25.24	25.845	pos		31.3522	32.7969	32.0746	pos		K-047	29.9	29.3	pos	30.5	29.3	pos
K-102	22.11	25.99	24.05	pos		26.94	pos		28.55	28.82	28.9	28.86	pos		27.85	28.26	26.89	27.575	pos		33.6755	34.4622	34.0688	pos		K-102	28.8	26.9	pos	29.8	28.8	pos
K-050	21.17	27.23	24.2	pos		22.54	pos		25.35	23.64	23.7	23.67	pos		24.28	22.81	21.56	22.185	pos		27.5924	29.2252	28.4088	pos		K-050	24.9	23.7	pos	24.4	23.8	pos
K-053	21.54	27.17	24.355	pos		31.83	pos		28.85	32.42	32.8	32.61	pos		26.89	31.12	29.83	30.475	pos		36.3253	38.5838	37.4546	pos		K-053	33.4	32.3	pos	32.9	32.5	pos
K-111	22.2	26.58	24.39	pos		24.69	pos		27.79	26.85	26.7	26.775	pos		26.98	24.52	23.5	24.01	pos		31.5376	33.2741	32.4058	pos		K-111	27.8	25.8	pos	28.8	27.7	pos
K-022	22.61	26.28	24.445	pos		31.64	pos		30.99	32.57	33.2	32.885	pos		30.7	31.27	30.57	30.92	pos		35.451	37.5577	36.5043	pos		K-022	31.3	38.3	pos	38.9	37.55	pos
K-120	22.91	25.98	24.445	pos		27.8	pos		31.88				neg		30.63	36.34		36.34	pos		31.2179	34.0414	32.6297	pos		K-120	28.4	27.5	pos	28	27.6	pos
K-298	22.52	26.66	24.59	pos		23.46	pos		23.95	24.33	21.9	23.115	pos		23.52	23.67	21.53	22.6	pos		29.2639	31.5907	30.4273	pos		K-298	/	/	/	/	/	/
K-041	20.47	28.81	24.64	pos		28.57	pos		29.62	29.64	29.9	29.77	pos		28.61	29.01	28.22	28.615	pos		33.3728	35.5959	34.4843	pos		K-041	30.5	29.8	pos	30	29.7	pos
K-089	22.48	27.01	24.745	pos		28.73	pos		/	/	/	/	/		/	/	/	/	/		/	/	/	/		K-089	/	/	/	/	/	/
K-027	23.1	27.03	25.065	pos			neg		/	/	/	/	/		/	/	/	/	/		/	/	/	/		K-027	/	/	/	/	/	/
K-273	22.97	27.21	25.09	pos		23.52	pos		27.51	28.83	26.6	27.715	pos		26.45	27.88	24.95	26.415	pos		33.8737	36.3849	35.1293	pos		K-273	/	/	/	/	/	/
K-104	34.04	16.37	25.205	pos		32.87	pos		27.19	34.16	34.5	34.33	pos		27.3	33.65	33.31	33.48	pos		38.4202	39.8652	39.1427	pos		K-104	37.58	35.45	pos	36.14	34.86	pos
K-078	24.46	26.327	25.3935	pos		26.87	pos		26.37	28.46	28.5	28.48	pos		26.26	28.18	26.95	27.565	pos		32.7271	34.4469	33.587	pos		K-078	30.4	29.7	pos	29.6	29	pos
K-012	22.11	29.39	25.75	pos		31.51	pos		27.79	31.97	32.5	32.235	pos		26.21	30.86	29.95	30.405	pos		35.6155	37.3586	36.487	pos		K-012	/	/	/	/	/	/
K-042	21.68	30.36	26.02	pos		32.89	pos		24.78	29.82	30.5	30.16	pos		23.66	29.27	28.49	28.88	pos		35.2245	37.9829	36.6037	pos		K-042	34.8	32.54	pos	33.27	32.17	pos
K-068	25.6	26.955	26.2775	pos		35.55	pos		29.35	26.96	26.8	26.88	pos		26.43	24.86	23.56	24.21	pos			40.9851	40.9851	pos		K-068	35.8	34.82	pos	35.52	34.36	pos
K-088	24.31	28.66	26.485	pos		26.91	pos		24.38	22.86	22.8	22.83	pos		24.18	23.04	21.76	22.4	pos		36.6333	38.4442	37.5388	pos		K-088	34.6	32.5	pos	32.3	31.7	pos
K-114	24.84	28.65	26.745	pos		22.56	pos		32.41	33.12	33	33.06	pos		29.99	32.36	31.17	31.765	pos		27.8744	29.9301	28.9023	pos		K-114	25.5	24.6	pos	24.4	23.9	pos
K-246	25.46	29.43	27.445	pos		26.9	pos		30.81	27.86	24.4	26.13	pos		29.78	27.34	24.84	26.09	pos		32.163	34.2759	33.2194	pos		K-246	28.4	27.5	pos	27.8	27.8	pos
K-267	25.85	29.66	27.755	pos		30.74	pos		25.36	31.2	27.9	29.55	pos		23.94	29.96	25.75	27.855	pos		37.7255	40.2537	38.9896	pos		K-267	31.98	30.75	pos	31.53	30.56	pos
K-110	24.89	30.97	27.93	pos		28.35	pos		25.48	29.25	29.8	29.525	pos		24.64	28.81	28.07	28.44	pos		32.6019	33.9498	33.2759	pos		K-110	40.46	37.27	pos	33.83	36.63	pos
K-009	24.38	32.15	28.265	pos		36.22	pos		29.29				neg		28.06	39.31		39.31	pos					neg		K-009	31.92	30.87	pos	31.73	31.34	pos
K-077	27.559	29.124	28.3415	pos		27.96	pos		23.98	29.24	29.4	29.32	pos		24.55	29.43	28.5	28.965	pos		33.9445	35.3337	34.6391	pos		K-077	32.4	31.3	pos	32	31.4	pos
K-287	26.09	31.22	28.655	pos		28.75	pos		26.42	30.26	27.6	28.93	pos		24.44	28.6	24.54	26.57	pos		36.4289	37.5323	36.9806	pos		K-287	33	32.8	pos	31.9	32.9	pos
K-093	26.49	31.6	29.045	pos		29.22	pos		28.65	29.88	30.2	30.04	pos		28.48	29.81	28.88	29.345	pos		34.0787	35.9704	35.0246	pos		K-093	32.43	31.27	pos	31.75	30.8	pos
K-251	27.6	30.58	29.09	pos		30.91	pos		25.46	31.74	28.8	30.27	pos		23.79	31.37	25.99	28.68	pos		37.0134	40.6839	38.8486	pos		K-251	39.78	37.94	pos	37.99	37.99	pos
K-079	28.927	29.726	29.3265	pos		33.96	pos		24.72	34.49		34.49	pos		24.39	35.22	37.23	36.225	pos		38.0397	41.0666	39.5531	pos		K-079	34.91	34.77	pos	34.31	33.41	pos
K-253	27.55	31.27	29.41	pos		28.29	pos		23.95	28.34	17.6	22.97	pos		23.61	27.49	24.6	26.045	pos		33.1862	35.6099	34.398	pos		K-253	35.02	33.35	pos	34.47	33.73	pos
K-265	27.41	31.54	29.475	pos		27.88	pos		29.79	29.28	27.4	28.34	pos		26.56	27.99	25.55	26.77	pos		34.2805	36.6424	35.4615	pos		K-265	29.9	27.9	pos	29	29.6	pos
K-083	27.97	32	29.985	pos		29.32	pos		24.73	29.46	29.9	29.68	pos		24.71	29.32	28.24	28.78	pos		38.7907	40.7085	39.7496	pos		K-083	32.4	29.88	pos	33.37	32.42	pos
K-097	27.69	33.33	30.51	pos		35.94	pos		27.87	29.34	29.7	29.52	pos		25.79	33.39	34.33	33.86	pos					neg		K-097	/	/	/	/	/	/
K-098	28.81	32.54	30.675	pos		29.63	pos		27.47	35.81	38.7	37.255	pos		26.22	26.66	28.56	27.61	pos		36.3834	38.58	37.4817	pos		K-098	38.31	37.14	pos	36.03	35.04	pos
K-046	28.02	34.01	31.015	pos		31.44	pos		26.42	31.4	31.8	31.6	pos		26.58	32.38	31.36	31.87	pos		36.9312	40.1033	38.5172	pos		K-046	35.4	34.6	pos	31.9	32.9	pos
K-283	29.29	32.74	31.015	pos		29.45	pos		25.42	29.93	27.6	28.765	pos		23.46	28.62	26.43	27.525	pos		35.2835	37.0679	36.1757	pos		K-283	21.6	31.6	pos	31.3	31.4	pos
K-293	28.98	33.26	31.12	pos		19.93	pos		23.77	21	18.6	19.8	pos		23.8	20.5	17.73	19.115	pos		26.092	27.5589	26.8254	pos		K-293	21.9	20.8	pos	23	21.8	pos
K-115	29.41	33.08	31.245	pos		31.83	pos		26.67	21.76	21.9	21.83	pos		26.77	21.25	20.25	20.75	pos		35.704	37.7126	36.7083	pos		K-115	/	/	/	/	/	/
K-119	29.48	33.38	31.43	pos			neg		28.44	27.71	27.9	27.805	pos		27.28	26.89	25.67	26.28	pos			40.9136	40.9136	pos		K-119	/	/	/	/	/	/
K-013	27.64	35.43	31.535	pos		23.81	pos		24.79	25.74	26.1	25.92	pos		23.55	24.69	23.76	24.225	pos		29.1724	31.6826	30.4275	pos		K-013	26.7	25.8	pos	26	25.7	pos
K-066	30.908	32.864	31.886	pos		35.09	pos		26.22	34.76	36.5	35.63	pos		25.11	36.17		36.17	pos		41.0926		41.0926	pos		K-066	/	/	/	/	/	/
K-080	30.3	34.11	32.205	pos		27.94	pos		27.97	30.98	31.4	31.19	pos		27.76	32.06	30.81	31.435	pos		34.7213	37.0995	35.9104	pos		K-080	39.4	37.62	pos			neg
K-063	31.49	33.111	32.3005	pos		38.4	pos		23.97	37.53		37.53	pos		22.66				neg		41.6302		41.6302	pos		K-063	40.9	39.25	pos	38.27	37.41	pos
K-256	31.09	33.84	32.465	pos		25.99	pos		25.87	26.78	22.5	24.64	pos		25.54	26.33	23.94	25.135	pos		31.9222	33.885	32.9036	pos		K-256	/	/	/	/	/	/
K-087	28.04	37.08	32.56	pos		21.56	pos		29.59		34.9	34.9	pos		27.57	35.22	31.95	33.585	pos		33.0597	36.805	34.9324	pos		K-085	33.6	32.75	pos	32.28	31.4	pos
K-085	30.26	34.86	32.56	pos			neg		26.56	34.6	35.8	35.2	pos		25.47	32.95	32.26	32.605	pos			40.4359	40.4359	pos		K-087	32.3	31.6	pos	30.8	31.6	pos
K-255	30.69	34.46	32.575	pos		29.64	pos		26.36	30.78	28.5	29.64	pos		24.76	28.99	25.75	27.37	pos		35.3648	37.1637	36.2643	pos		K-255	/	/	/	/	/	/
K-270	33.7	34.35	34.025	pos		26.56	pos		24.62	27.77	25.7	26.735	pos		23.6	26.63	23.62	25.125	pos		30.5179	32.8686	31.6932	pos		K-270	29.97	28.31	pos	30.19	28.92	pos
K-096	32.97	35.26	34.115	pos		37.41	pos		28.79				neg		27.82	39.98		39.98	pos		38.6309		38.6309	pos		K-096	/	/	/	/	/	/
K-034	32.99	37.32	35.155	pos		30.3	pos		26.51	32.86	33.6	33.23	pos		25.95	35.89	34.21	35.05	pos		37.6629	38.3857	38.0243	pos		K-034	37.9	36.4	pos		34.6	pos
K-247	35.19	37	36.095	pos		34.44	pos		27.96	34.69	33.7	34.195	pos		25.96	34.65	30.23	32.44	pos					neg		K-247		37.43	pos	36.27	36.54	pos
			no (negative)	100			86																	80
			no (false positive)	0			0																	1
NEG
K-125	0	0	0	neg		0	neg														0	0		neg
K-126	0	0	0	neg		0	neg														0	0		neg
K-127	0	0	0	neg		0	neg														0	0		neg
K-128	0	0	0	neg		0	neg														0	0		neg
K-130	0	0	0	neg		0	neg														0	0		neg
K-131	0	0	0	neg		0	neg														/	/		/
K-133	0	0	0	neg		0	neg														0	0		neg
K-134	0	0	0	neg		0	neg														0	0		neg
K-136	0	0	0	neg		0	neg														0	0		neg
K-137	0	0	0	neg		0	neg														/	/		/
K-139	0	0	0	neg		0	neg														0	0		neg
K-141	0	0	0	neg		0	neg														0	0		neg
K-142	0	0	0	neg		0	neg														0	0		neg
K-143	0	0	0	neg		0	neg														0	0		neg
K-144	0	0	0	neg		0	neg														0	0		neg
K-145	0	0	0	neg		0	neg														0	0		neg
K-147	0	0	0	neg		0	neg														0	0		neg
K-148	0	0	0	neg		0	neg														0	0		neg
K-149	0	0	0	neg		0	neg														0	0		neg
K-150	0	0	0	neg		0	neg														0	0		neg
K-151	0	0	0	neg		0	neg														0	0		neg
K-152	0	0	0	neg		0	neg														0	0		neg
K-153	0	0	0	neg		0	neg														0	0		neg
K-154	0	0	0	neg		0	neg														0	0		neg
K-156	0	0	0	neg		0	neg														0	0		neg
K-157	0	0	0	neg		0	neg														0	0		neg
K-158	0	0	0	neg		0	neg														0	0		neg
K-159	0	0	0	neg		0	neg														0	0		neg
K-160	0	0	0	neg		0	neg														0	0		neg
K-161	0	0	0	neg		0	neg														0	0		neg
K-162	0	0	0	neg		0	neg														0	0		neg
K-163	0	0	0	neg		0	neg														0	0		neg
K-164	0	0	0	neg		0	neg														0	0		neg
K-165	0	0	0	neg		0	neg														/	/		/
K-166	0	0	0	neg		0	neg														0	0		neg
K-167	0	0	0	neg		0	neg														0	0		neg
K-168	0	0	0	neg		0	neg														0	0		neg
K-169	0	0	0	neg		0	neg														0	0		neg
K-170	0	0	0	neg		0	neg														0	0		neg
K-171	0	0	0	neg		0	neg														/	/		/
K-172	0	0	0	neg		0	neg														0	0		neg
K-173	0	0	0	neg		0	neg														0	0		neg
K-175	0	0	0	neg		0	neg														0	0		neg
K-176	0	0	0	neg		0	neg														0	0		neg
K-177	0	0	0	neg		0	neg														0	0		neg
K-178	0	0	0	neg		0	neg														0	0		neg
K-179	0	0	0	neg		0	neg														0	0		neg
K-181	0	0	0	neg		0	neg														0	0		neg
K-182	0	0	0	neg		0	neg														/	/		/
K-183	0	0	0	neg		0	neg														/	/		/
K-228	0	0	0	neg		0	neg														0	0		neg
K-231	0	0	0	neg		0	neg														0	0		neg
K-238	0	0	0	neg		0	neg														0	0		neg
K-276	0	0	0	neg		0	neg														0	0		neg
K-282	0	0	0	neg		0	neg														0	0		neg
K-288	0	0	0	neg		0	neg														0	0		neg
K-295	0	0	0	neg		0	neg														0	0		neg
K-302	0	0	0	neg		0	neg														0	0		neg
K-350	0	0	0	neg		/	/														/	/		/
K-351	0	0	0	neg		/	/														0	0		neg
K-352	0	0	0	neg		0	neg														0	0		neg
K-353	0	0	0	neg		0	neg														0	0		neg
K-354	0	0	0	neg		0	neg														0	0		neg
K-355	0	0	0	neg		0	neg														0	0		neg
K-356	0	0	0	neg		0	neg														0	0		neg
K-357	0	0	0	neg		0	neg														0	0		neg
K-358	0	0	0	neg		0	neg														0	0		neg
K-359	0	0	0	neg		0	neg														0	0		neg
K-360	0	0	0	neg		0	neg														0	0		neg
K-361	0	0	0	neg		0	neg														0	0		neg
K-362	0	0	0	neg		0	neg														0	0		neg
K-363	0	0	0	neg		0	neg														0	0		neg
K-364	0	0	0	neg		0	neg														0	0		neg
K-365	0	0	0	neg		0	neg														0	0		neg
K-366	0	0	0	neg		0	neg														0	0		neg
K-367	0	0	0	neg		0	neg														0	0		neg
K-368	0	0	0	neg		0	neg														0	0		neg
K-369	0	0	0	neg		0	neg														0	0		neg
K-370	0	0	0	neg		0	neg														0	0		neg
K-371	0	0	0	neg		0	neg														0	0		neg
K-372	0	0	0	neg		0	neg														0	0		neg
K-373	0	0	0	neg		0	neg														0	0		neg
K-374	0	0	0	neg		0	neg														0	0		neg
K-375	0	0	0	neg		0	neg														0	0		neg
K-376	0	0	0	neg		0	neg														0	0		neg
K-377	0	0	0	neg		0	neg														0	0		neg
K-378	0	0	0	neg		0	neg														0	41.5986		pos
K-379	0	0	0	neg		0	neg														0	0		neg
K-380	0	0	0	neg		/	/														/	/		/
K-381	0	0	0	neg		/	/														/	/		/
K-382	0	0	0	neg		/	/														/	/		/
K-383	0	0	0	neg		/	/														/	/		/
K-384	0	0	0	neg		/	/														/	/		/
K-385	0	0	0	neg		/	/														/	/		/
K-386	0	0	0	neg		/	/														/	/		/
K-387	0	0	0	neg		/	/														/	/		/
K-388	0	0	0	neg		/	/														/	/		/
K-389	0	0	0	neg		/	/														/	/		/
K-390	0	0	0	neg		/	/														/	/		/
K-391	0	0	0	neg		/	/														/	/		/
